# Supplementary material for: Novel Bioinformatics–Based Approach for Proteomic Biomarkers Prediction of Calpain-2 & Caspase-3 Protease Fragmentation: Application to βII-Spectrin Protein
Source: Sci Rep. 2017 Jan 23;7:41039. doi: 10.1038/srep41039 (PMC5253643; doi:10.1038/srep41039)
Supplement: Supplementary Table 1 [file srep41039-s2.xls]

## Sheet: caspase-consensus-occurrences
		Manuscript: Novel Bioinformatics–Based Approach for Proteomic Biomarkers Prediction of Calpain-2 & Caspase-3 Protease Fragmentation: Application to βII-Spectrin Protein
		Authors: Atlal El-Assaad, Zaher Dawy, Georges Nemer, and Firas Kobeissy
Supplementary Table 1.		Caspase-3 Cleavage of the Mouse Genome.
		Supplementary Table 1 shows all consensus occurrences detected by the algorithm on the mouse genome. The occurrences are listed based on the protein sequence and show the start and end position within the protein sequence. Red highlights correspond to the same consensus that occurs multiple times within the same protein sequence. Blue highlights correspond to overlapping consensus occurrences wit…
	Protein Seq. #	Consensus	Start	End	Consensus	Start	End	Consensus	Start	End	Consensus	Start	End	Consensus	Start	End	Consensus	Start	End	Consensus	Start	End	Consensus	Start	End	Consensus	Start	End	Consensus	Start	End	Consensus	Start	End	Consensus	Start	End
	2	DFSD	116	119
	8	DSED	58	61
	9	DRED	202	205	DEDD	637	640
	11	DKND	99	102
	14	DTHD	69	72
	16	DVED	540	543
	18	DKDD	145	148
	21	DNKD	183	186	DTID	280	283	DYKD	13	16
	22	DDED	219	222	DDPD	1289	1292	DEDD	217	220	DEDD	1026	1029	DEDD	1364	1367	DSDD	130	133	DSDD	249	252
	23	DDID	47	50	DCRD	21	24
	24	DELD	550	553	DGED	342	345
	25	DRCD	437	440	DFQD	251	254	DFQD	269	272
	29	DSGD	60	63
	31	DDMD	478	481	DDVD	403	406	DDVD	475	478	DDVD	476	479
	34	DFTD	326	329
	36	DAGD	571	574	DPMD	221	224	DPSD	623	626	DVPD	661	664
	39	DAAD	106	109	DNED	397	400	DELD	314	317	DSED	477	480	DSKD	222	225
	41	DELD	32	35	DKID	152	155	DPGD	315	318
	43	DLPD	54	57
	44	DEED	512	515	DEWD	516	519
	49	DMAD	406	409
	53	DVED	98	101
	54	DSKD	18	21
	55	DIRD	318	321
	56	DDLD	3	6
	62	DDND	301	304	DEQD	1155	1158	DETD	1110	1113	DGLD	32	35	DHLD	1271	1274	DLSD	1096	1099	DKGD	374	377
	64	DERD	906	909	DHMD	1303	1306	DIED	386	389	DLQD	601	604	DLQD	903	906	DKGD	390	393	DSKD	1110	1113
	65	DPLD	194	197	DTED	280	283
	67	DDDD	189	192
	68	DELD	46	49
	76	DEED	253	256	DPPD	369	372
	77	DDDD	67	70
	78	DYLD	144	147
	81	DQFD	109	112
	83	DRLD	1645	1648	DLAD	864	867	DLKD	808	811	DLTD	1166	1169	DPED	382	385
	84	DICD	195	198	DVFD	343	346
	87	DSGD	25	28
	88	DCLD	162	165
	92	DLWD	119	122
	95	DDLD	369	372
	96	DRED	10	13	DSSD	79	82
	97	DRPD	263	266	DTDD	357	360
	99	DQED	215	218
	100	DCRD	12	15	DVED	121	124
	101	DAHD	62	65	DVSD	59	62
	102	DRHD	9	12
	106	DVLD	49	52
	109	DILD	254	257
	110	DLID	248	251
	111	DYVD	114	117
	112	DHMD	124	127	DLPD	447	450	DLSD	145	148	DSYD	592	595
	113	DIYD	107	110
	115	DGKD	967	970	DLTD	417	420	DKTD	544	547
	116	DDPD	530	533	DQQD	538	541	DQMD	487	490	DEED	25	28	DEFD	409	412	DESD	670	673	DLQD	638	641	DLED	673	676	DLVD	224	227	DFLD	21	24	DPYD	703	706	DYLD	18	21
	117	DPGD	223	226
	121	DALD	91	94	DDQD	926	929	DDTD	621	624	DQDD	927	930	DGSD	534	537	DLFD	324	327	DSAD	796	799
	122	DFID	131	134
	125	DRVD	459	462	DDMD	583	586	DEVD	771	774	DKYD	100	103	DSTD	637	640
	129	DDGD	1901	1904	DDKD	497	500	DEPD	707	710	DIMD	523	526	DLED	1278	1281	DPRD	1612	1615	DPGD	942	945	DSLD	1695	1698	DSSD	1109	1112	DWYD	2069	2072	DVDD	1594	1597
	130	DRGD	592	595	DGLD	1422	1425	DLGD	1295	1298	DLFD	308	311
	131	DLKD	209	212
	132	DQQD	77	80	DHSD	182	185
	133	DAID	39	42	DEID	192	195	DGLD	221	224	DLKD	102	105
	138	DCGD	284	287
	140	DKDD	257	260	DVED	260	263
	141	DADD	163	166
	142	DRED	240	243
	143	DSRD	290	293	DSSD	169	172
	144	DDED	663	666	DHYD	413	416
	146	DTID	9	12
	151	DPKD	172	175
	152	DPED	120	123	DSAD	214	217	DVID	169	172
	156	DRED	292	295	DKSD	45	48	DMVD	537	540	DTKD	30	33
	157	DLKD	272	275
	158	DLSD	7	10
	159	DLTD	1027	1030
	160	DAHD	556	559	DSVD	348	351
	163	DQRD	457	460	DMTD	123	126
	165	DEDD	177	180	DEVD	428	431	DFHD	314	317	DTQD	199	202
	169	DQSD	243	246
	174	DALD	32	35	DDGD	155	158	DQVD	400	403
	175	DDYD	465	468	DTPD	48	51	DTSD	126	129
	194	DDED	613	616	DEED	616	619	DEED	619	622	DEED	629	632	DEED	632	635	DEED	635	638	DLMD	546	549	DYLD	203	206
	195	DLRD	565	568	DTAD	494	497
	211	DALD	508	511	DNRD	923	926	DQQD	487	490	DEDD	669	672	DGKD	1559	1562	DGFD	369	372	DIND	208	211	DMWD	801	804	DFGD	1481	1484	DPAD	372	375	DPED	2373	2376
	213	DIFD	298	301	DVQD	134	137
	220	DTVD	274	277	DYLD	584	587
	222	DNVD	917	920	DLQD	243	246	DSMD	159	162
	223	DNVD	170	173	DEFD	2634	2637	DLLD	2007	2010	DLSD	829	832	DLVD	251	254	DSID	556	559	DVHD	173	176	DVVD	287	290
	224	DGDD	291	294	DIKD	493	496	DFED	294	297	DVED	148	151
	225	DSLD	43	46
	226	DARD	136	139
	226	DIED	420	423
	227	DYYD	101	104
	228	DEYD	127	130	DGCD	239	242
	229	DEVD	279	282	DSHD	158	161
	230	DPLD	323	326	DTSD	782	785
	232	DEID	265	268	DGFD	297	300	DLED	36	39	DLED	359	362	DTLD	315	318
	233	DMTD	2	5
	234	DYYD	287	290
	239	DTRD	13	16
	242	DEID	747	750	DESD	1430	1433	DGED	1415	1418	DGKD	186	189	DFQD	657	660	DSED	9	12	DSED	1398	1401	DTLD	843	846
	243	DETD	720	723	DFLD	491	494	DPED	642	645	DPVD	100	103	DSED	614	617
	244	DDKD	167	170	DGDD	484	487	DMAD	449	452
