# Supplementary material for: Novel Bioinformatics–Based Approach for Proteomic Biomarkers Prediction of Calpain-2 & Caspase-3 Protease Fragmentation: Application to βII-Spectrin Protein
Source: Sci Rep. 2017 Jan 23;7:41039. doi: 10.1038/srep41039 (PMC5253643; doi:10.1038/srep41039)
Supplement: Supplementary Table 2 [file srep41039-s3.xls]

## Sheet: Sheet1
		Manuscript: Novel Bioinformatics–Based Approach for Proteomic Biomarkers Prediction of Calpain-2 & Caspase-3 Protease Fragmentation: Application to βII-Spectrin Protein
		Authors: Atlal El-Assaad, Zaher Dawy, Georges Nemer, and Firas Kobeissy
Supplementary Table 3		Supplementary Table 2. All Output Records of CFPA-CalpCasp Generated Data on M96803 (βII-spectrin Protein Sequence) by Calpain-2.
		Supplementary Table 2 shows the consensus occurrences detected by CFPA-CalpCasp algorithm, specific to calpain protease. Accordingly, it shows all the detected patterns obeying VX (V is Valine and X is any amino acid), including their start and end positions within the βII-spectrin protein sequence. Afterwards, the algorithm generates all fragments resulting from calpain cleavage based on the cor…
			AA Sequence	Start	End			AA Sequence	Start	End
	1	Consensus	TTVA	5	6	56	Consensus	NAVV	1228	1229
		Fragment	MTTTVA	1	6		Fragment	MTTT.... NAVV	1	1229
		Fragment	TDYD.... GKKK	7	2364		Fragment	ETGR.... GKKK	1230	2364
	2	Consensus	SDVN	21	22	57	Consensus	AVVE	1229	1230
		Fragment	MTTT.... SDVN	1	22		Fragment	MTTT.... AVVE	1	1230
		Fragment	NRWD.... GKKK	23	2364		Fragment	TGRR.... GKKK	1231	2364
	3	Consensus	WDVD	27	28	58	Consensus	RLVS	1236	1237
		Fragment	MTTT.... WDVD	1	28		Fragment	MTTT.... RLVS	1	1237
		Fragment	DWDN.... GKKK	29	2364		Fragment	DGNI.... GKKK	1238	2364
	4	Consensus	EAVQ	55	56	59	Consensus	EKVD	1250	1251
		Fragment	MTTT.... EAVQ	1	56		Fragment	MTTT.... EKVD	1	1251
		Fragment	KKTF.... GKKK	57	2364		Fragment	SIDD.... GKKK	1252	2364
	5	Consensus	KWVN	64	65	60	Consensus	EAVV	1350	1351
		Fragment	MTTT.... KWVN	1	65		Fragment	MTTT.... EAVV	1	1351
		Fragment	SHLA.... GKKK	66	2364		Fragment	KEKL.... GKKK	1352	2364
	6	Consensus	ARVS	71	72	61	Consensus	AVVK	1351	1352
		Fragment	MTTT.... ARVS	1	72		Fragment	MTTT.... AVVK	1	1352
		Fragment	CRIT.... GKKK	73	2364		Fragment	EKLT.... GKKK	1353	2364
	7	Consensus	LEVL	94	95	62	Consensus	WEVL	1364	1365
		Fragment	MTTT.... LEVL	1	95		Fragment	MTTT.... WEVL	1	1365
		Fragment	SGER.... GKKK	96	2364		Fragment	ESTT.... GKKK	1366	2364
	8	Consensus	ENVD	116	117	63	Consensus	TSVN	1415	1416
		Fragment	MTTT.... ENVD	1	117		Fragment	MTTT.... TSVN	1	1416
		Fragment	KALQ.... GKKK	118	2364		Fragment	ILLK.... GKKK	1417	2364
	9	Consensus	QRVH	128	129	64	Consensus	MEVR	1431	1432
		Fragment	MTTT.... QRVH	1	129		Fragment	MTTT.... MEVR	1	1432
		Fragment	LENM.... GKKK	130	2364		Fragment	KKEI.... GKKK	1433	2364
	10	Consensus	DIVD	139	140	65	Consensus	DEVD	1456	1457
		Fragment	MTTT.... DIVD	1	140		Fragment	MTTT.... DEVD	1	1457
		Fragment	GNHR.... GKKK	141	2364		Fragment	SKRL.... GKKK	1458	2364
	11	Consensus	ISVE	164	165	66	Consensus	LTVQ	1463	1464
		Fragment	MTTT.... ISVE	1	165		Fragment	MTTT.... LTVQ	1	1464
		Fragment	TEDN.... GKKK	166	2364		Fragment	TKFM.... GKKK	1465	2364
	12	Consensus	PNVN	193	194	67	Consensus	RDVE	1494	1495
		Fragment	MTTT.... PNVN	1	194		Fragment	MTTT.... RDVE	1	1495
		Fragment	IHNF.... GKKK	195	2364		Fragment	DEIL.... GKKK	1496	2364
	13	Consensus	ISVD	258	259	68	Consensus	LWVG	1501	1502
		Fragment	MTTT.... ISVD	1	259		Fragment	MTTT.... LWVG	1	1502
		Fragment	HPDE.... GKKK	260	2364		Fragment	ERMP.... GKKK	1503	2364
	14	Consensus	TYVV	270	271	69	Consensus	QTVQ	1520	1521
		Fragment	MTTT.... TYVV	1	271		Fragment	MTTT.... QTVQ	1	1521
		Fragment	TYYH.... GKKK	272	2364		Fragment	LLIK.... GKKK	1522	2364
	15	Consensus	YVVT	271	272	70	Consensus	NIVT	1552	1553
		Fragment	MTTT.... YVVT	1	272		Fragment	MTTT.... NIVT	1	1553
		Fragment	YYHY.... GKKK	273	2364		Fragment	DSSS.... GKKK	1554	2364
	16	Consensus	LAVE	285	286	71	Consensus	SAVS	1628	1629
		Fragment	MTTT.... LAVE	1	286		Fragment	MTTT.... SAVS	1	1629
		Fragment	GKRI.... GKKK	287	2364		Fragment	MLKK.... GKKK	1630	2364
	17	Consensus	GKVL	293	294	72	Consensus	QAVE	1641	1642
		Fragment	MTTT.... GKVL	1	294		Fragment	MTTT.... QAVE	1	1642
		Fragment	DNAI.... GKKK	295	2364		Fragment	DYAE.... GKKK	1643	2364
	18	Consensus	SLVG	335	336	73	Consensus	ETVH	1648	1649
		Fragment	MTTT.... SLVG	1	336		Fragment	MTTT.... ETVH	1	1649
		Fragment	VQQQ.... GKKK	337	2364		Fragment	QLSK.... GKKK	1650	2364
	19	Consensus	VGVQ	337	338	74	Consensus	ALVA	1659	1660
		Fragment	MTTT.... VGVQ	1	338		Fragment	MTTT....ALVA	1	1660
		Fragment	QQLQ.... GKKK	339	2364		Fragment	DSHP....GKKK	1661	2364
	20	Consensus	RTVE	350	351	75	Consensus	SKVD	1676	1677
		Fragment	MTTT.... RTVE	1	351		Fragment	MTTT.... SKVD	1	1677
		Fragment	KPPK.... GKKK	352	2364		Fragment	KLYA.... GKKK	1678	2364
	21	Consensus	LEVL	364	365	76	Consensus	REVD	1707	1708
		Fragment	MTTT.... LEVL	1	365		Fragment	MTTT.... REVD	1	1708
		Fragment	LFTI.... GKKK	366	2364		Fragment	DLEQ.... GKKK	1709	2364
	22	Consensus	QKVY	380	381	77	Consensus	REVV	1719	1720
		Fragment	MTTT.... QKVY	1	381		Fragment	MTTT.... REVV	1	1720
		Fragment	MPRE.... GKKK	382	2364		Fragment	AGSH.... GKKK	1721	2364
	23	Consensus	LRVS	445	446	78	Consensus	EVVA	1720	1721
		Fragment	MTTT.... RLVS	1	446		Fragment	MTTT....EVVA	1	1721
		Fragment	QDNF.... GKKK	447	2364		Fragment	GSHE....GKKK	1722	2364
	24	Consensus	PAVE	457	458	79	Consensus	EHVT	1733	1734
		Fragment	MTTT.... PAVE	1	458		Fragment	MTTT.... EHVT	1	1734
		Fragment	AATK.... GKKK	459	2364		Fragment	MLQE.... GKKK	1735	2364
	25	Consensus	ERVQ	478	479	80	Consensus	ERVD	1755	1756
		Fragment	MTTT.... ERVQ	1	479		Fragment	MTTT.... ERVD	1	1756
		Fragment	AVVA.... GKKK	480	2364		Fragment	TVNH.... GKKK	1757	2364
	26	Consensus	QAVV	481	482	81	Consensus	DTVN	1758	1759
		Fragment	MTTT.... QAVV	1	482		Fragment	MTTT.... DTVN	1	1759
		Fragment	AVAR.... GKKK	483	2364		Fragment	HLAD.... GKKK	1760	2364
	27	Consensus	AVVA	482	483	82	Consensus	NTVE	1839	1840
		Fragment	MTTT...AVVA	1	483		Fragment	MTTT.... NTVE	1	1840
		Fragment	VARE.... GKKK	484	2364		Fragment	TLQR.... GKKK	1841	2364
	28	Consensus	VAVA	484	485	83	Consensus	TQVR	1860	1861
		Fragment	MTTT.... VAVA	1	485		Fragment	MTTT.... TQVR	1	1861
		Fragment	RELE.... GKKK	486	2364		Fragment	QLQE.... GKKK	1862	2364
	29	Consensus	DNVI	506	507	84	Consensus	NEVL	1889	1890
		Fragment	MTTT.... DNVI	1	507		Fragment	MTTT.... NEVL	1	1890
		Fragment	RLWE.... GKKK	508	2364		Fragment	EAWK.... GKKK	1891	2364
	30	Consensus	MKVL	549	550	85	Consensus	RRVR	1905	1906
		Fragment	MTTT.... MKVL	1	550		Fragment	MTTT.... RRVR	1	1906
		Fragment	VLSQ.... GKKK	551	2364		Fragment	LVDT.... GKKK	1907	2364
	31	Consensus	VLVL	551	552	86	Consensus	RLVD	1908	1909
		Fragment	MTTT.... VLVL	1	552		Fragment	MTTT.... RLVD	1	1909
		Fragment	SQDY.... GKKK	553	2364		Fragment	TGDK.... GKKK	1910	2364
	32	Consensus	LGVE	563	564	87	Consensus	SMVR	1920	1921
		Fragment	MTTT.... LGVE	1	564		Fragment	MTTT.... SMVR	1	1921
		Fragment	DLLQ.... GKKK	565	2364		Fragment	DLML.... GKKK	1922	2364
	33	Consensus	TLVE	573	574	88	Consensus	EDVI	1930	1931
		Fragment	MTTT.... TLVE	1	574		Fragment	MTTT.... EDVI	1	1931
		Fragment	ADIG.... GKKK	575	2364		Fragment	RQIE.... GKKK	1932	2364
	34	Consensus	ERVR	584	585	89	Consensus	RDVS	1943	1944
		Fragment	MTTT.... ERVR	1	585		Fragment	MTTT.... RDVS	1	1944
		Fragment	GVNA.... GKKK	586	2364		Fragment	SVEL.... GKKK	1945	2364
	35	Consensus	RGVN	587	588	90	Consensus	SSVE	1946	1947
		Fragment	MTTT.... RGVN	1	588		Fragment	MTTT.... SSVE	1	1947
		Fragment	ASAQ.... GKKK	589	2364		Fragment	LLMN.... GKKK	1948	2364
	36	Consensus	PQVI	608	609	91	Consensus	LEVH	2019	2020
		Fragment	MTTT.... PQVI	1	609		Fragment	MTTT.... LEVH	1	2020
		Fragment	RDRV.... GKKK	610	2364		Fragment	QFSR.... GKKK	2021	2364
	37	Consensus	DRVA	613	614	92	Consensus	ASVA	2028	2029
		Fragment	MTTT.... DRVA	1	614		Fragment	MTTT....ASVA	1	2029
		Fragment	HMEF.... GKKK	615	2364		Fragment	EAWL....GKKK	2030	2364
	38	Consensus	TSVM	673	674	93	Consensus	QSVD	2049	2050
		Fragment	MTTT.... TSVM	1	674		Fragment	MTTT.... QSVD	1	2050
		Fragment	RLLS.... GKKK	675	2364		Fragment	EVEK.... GKKK	2051	2364
	39	Consensus	KIVS	767	768	94	Consensus	DEVE	2052	2053
		Fragment	MTTT.... KIVS	1	768		Fragment	MTTT.... DEVE	1	2053
		Fragment	SSDV.... GKKK	769	2364		Fragment	KLIK.... GKKK	2054	2364
	40	Consensus	SDVG	772	773	95	Consensus	LEVR	2087	2088
		Fragment	MTTT.... SDVG	1	773		Fragment	MTTT.... LEVR	1	2088
		Fragment	HDEY.... GKKK	774	2364		Fragment	RQQE.... GKKK	2089	2364
	41	Consensus	SLVK	783	784	96	Consensus	TKVS	2109	2110
		Fragment	MTTT.... SLVK	1	784		Fragment	MTTT....TKVS	1	2110
		Fragment	KHKD.... GKKK	785	2364		Fragment	EEAE.... GKKK	2111	2364
	42	Consensus	KDVA	789	790	97	Consensus	EQVS	2127	2128
		Fragment	MTTT.... KDVA	1	790		Fragment	MTTT.... EQVS	1	2128
		Fragment	EEIA.... GKKK	791	2364		Fragment	QNGL.... GKKK	2129	2364
	43	Consensus	PDVR	820	821	98	Consensus	ETVD	2145	2146
		Fragment	MTTT.... PDVR	1	821		Fragment	MTTT...ETVD	1	2146
		Fragment	GRLS.... GKKK	822	2364		Fragment	TSEM... GKKK	2147	2364
	44	Consensus	KEVA	834	835	99	Consensus	EMVN	2151	2152
		Fragment	MTTT.... KEVA	1	835		Fragment	MTTT.... EMVN	1	2152
		Fragment	ELTR.... GKKK	836	2364		Fragment	GATE.... GKKK	2153	2364
	45	Consensus	LEVI	886	887	100	Consensus	HNVY	2225	2226
		Fragment	MTTT.... LEVI	1	887		Fragment	MTTT.... HNVY	1	2226
		Fragment	QHRF.... GKKK	888	2364		Fragment	CVIN.... GKKK	2227	2364
	46	Consensus	SRVA	905	906	101	Consensus	YCVI	2228	2229
		Fragment	MTTT....SRVA	1	906		Fragment	MTTT.... YCVI	1	2229
		Fragment	VVNQ.... GKKK	907	2364		Fragment	NNQE.... GKKK	2230	2364
	47	Consensus	VAVV	907	908	102	Consensus	SEVP	2253	2254
		Fragment	MTTT.... VAVV	1	908		Fragment	MTTT.... SEVP	1	2254
		Fragment	NQIA.... GKKK	909	2364		Fragment	VSLK.... GKKK	2255	2364
	48	Consensus	AVVN	908	909	103	Consensus	VPVS	2255	2256
		Fragment	MTTT.... AVVN	1	909		Fragment	MTTT.... VPVS	1	2256
		Fragment	QIAR.... GKKK	910	2364		Fragment	LKEA.... GKKK	2257	2364
	49	Consensus	ELVD	944	945	104	Consensus	EAVC	2261	2262
		Fragment	MTTT.... ELVD	1	945		Fragment	MTTT.... EAVC	1	2262
		Fragment	RKKD.... GKKK	946	2364		Fragment	EVAL.... GKKK	2263	2364
	50	Consensus	TKVI	977	978	105	Consensus	CEVA	2264	2265
		Fragment	MTTT.... TKVI	1	978		Fragment	MTTT....CEVA	1	2265
		Fragment	ESTQ.... GKKK	979	2364		Fragment	LDYK....GKKK	2266	2364
	51	Consensus	AGVM	991	992	106	Consensus	KHVF	2274	2275
		Fragment	MTTT.... AGVM	1	992		Fragment	MTTT.... KHVF	1	2275
		Fragment	ALQR.... GKKK	993	2364		Fragment	KLRL.... GKKK	2276	2364
	52	Consensus	DLVA	1006	1007	107	Consensus	HEVS	2313	2314
		Fragment	MTTT....DLVA	1	1007		Fragment	MTTT.... HEVS	1	2314
		Fragment	IEAK....GKKK	1008	2364		Fragment	ASTQ.... GKKK	2315	2364
	53	Consensus	SDVW	1043	1044	108	Consensus	TSVV	2333	2334
		Fragment	MTTT.... SDVW	1	1044		Fragment	MTTT.... TSVV	1	2334
		Fragment	EEMK.... GKKK	1045	2364		Fragment	TITS.... GKKK	2335	2364
	54	Consensus	EMVT	1128	1129	109	Consensus	SVVT	2334	2335
		Fragment	MTTT.... EMVT	1	1129		Fragment	MTTT.... SVVT	1	2335
		Fragment	QGQT.... GKKK	1130	2364		Fragment	ITSE.... GKKK	2336	2364
	55	Consensus	EYVL	1191	1192
		Fragment	MTTT.... EYVL	1	1192
		Fragment	AHTE.... GKKK	1193	2364
