# Supplementary material for: Novel Bioinformatics–Based Approach for Proteomic Biomarkers Prediction of Calpain-2 & Caspase-3 Protease Fragmentation: Application to βII-Spectrin Protein
Source: Sci Rep. 2017 Jan 23;7:41039. doi: 10.1038/srep41039 (PMC5253643; doi:10.1038/srep41039)
Supplement: Supplementary Table 3 [file srep41039-s4.xls]

## Sheet: Combinations & Fragments
	Manuscript: Novel Bioinformatics–Based Approach for Proteomic Biomarkers Prediction of Calpain-2 & Caspase-3 Protease Fragmentation: Application to βII-Spectrin Protein
	Authors: Atlal El-Assaad, Zaher Dawy, Georges Nemer, and Firas Kobeissy
Supplementary Table 3	Generated Fragments from Caspase-3 Cleavage including all Combinations.
Supplementary Table 3 shows all possible caspase cleavages of the protein sequence 194. Due to the nature of the 3-dimensional structure of the protein, the protease might cleave at any combination of the consensus occurrences (all combinations are listed in the table). The total number of combinations depends on the number of consensus occurrences. Then, the fragments are generated with their st…
Combination	Fragment1	Start	End	Fragment2	Start	End	Fragment3	Start	End	Fragment4	Start	End	Fragment5	Start	End	Fragment6	Start	End
consensus 1	MLQDSITGIVNSFNLFFPST..........SYGLEQLESEEVEDDEDEED	1	619	EEDEEEEEEDEEDEEDEEDK……….EFNSMQDRVMLLADSSEDEF	620	775
consensus 2	MLQDSITGIVNSFNLFFPST……….LEQLESEEVEDDEDEEDEED	1	622	EEEEEEDEEDEEDEEDKETD……….EFNSMQDRVMLLADSSEDEF	623	775
consensus 3	MLQDSITGIVNSFNLFFPST..........DDEDEEDEEDEEEEEEDEED	1	632	EEDEEDKETDSLYKDFDGDT……….EFNSMQDRVMLLADSSEDEF	633	775
consensus 4	MLQDSITGIVNSFNLFFPST..........DEEDEEDEEEEEEDEEDEED	1	635	EEDKETDSLYKDFDGDTEPP……….EFNSMQDRVMLLADSSEDEF	636	775
consensus 5	MLQDSITGIVNSFNLFFPST..........DEEDEEEEEEDEEDEEDEED	1	638	KETDSLYKDFDGDTEPPGFT……….EFNSMQDRVMLLADSSEDEF	639	775
consensus 1 & 2	MLQDSITGIVNSFNLFFPST..........SYGLEQLESEEVEDDEDEED	1	619	EED	620	622	EEEEEEDEEDEEDEEDKETD……….EFNSMQDRVMLLADSSEDEF	623	775
consensus 1 & 3	MLQDSITGIVNSFNLFFPST..........SYGLEQLESEEVEDDEDEED	1	619	EEDEEEEEEDEED	620	632	EEDEEDKETDSLYKDFDGDT……….EFNSMQDRVMLLADSSEDEF	633	775
consensus 1 & 4	MLQDSITGIVNSFNLFFPST..........SYGLEQLESEEVEDDEDEED	1	619	EEDEEEEEEDEEDEED	620	635	EEDKETDSLYKDFDGDTEPP……….EFNSMQDRVMLLADSSEDEF	636	775
consensus 1 & 5	MLQDSITGIVNSFNLFFPST..........SYGLEQLESEEVEDDEDEED	1	619	EEDEEEEEEDEEDEEDEED	620	638	KETDSLYKDFDGDTEPPGFT……….EFNSMQDRVMLLADSSEDEF	639	775
consensus 2 & 3	MLQDSITGIVNSFNLFFPST……….LEQLESEEVEDDEDEEDEED	1	622	EEEEEEDEED	623	632	EEDEEDKETDSLYKDFDGDT……….EFNSMQDRVMLLADSSEDEF	633	775
consensus 2 & 4	MLQDSITGIVNSFNLFFPST……….LEQLESEEVEDDEDEEDEED	1	622	EEEEEEDEEDEED	623	635	EEDKETDSLYKDFDGDTEPP……….EFNSMQDRVMLLADSSEDEF	636	775
consensus 2 & 5	MLQDSITGIVNSFNLFFPST……….LEQLESEEVEDDEDEEDEED	1	622	EEEEEEDEEDEEDEED	623	638	KETDSLYKDFDGDTEPPGFT……….EFNSMQDRVMLLADSSEDEF	639	775
consensus 3 & 4	MLQDSITGIVNSFNLFFPST..........DDEDEEDEEDEEEEEEDEED	1	632	EED	633	635	EEDKETDSLYKDFDGDTEPP……….EFNSMQDRVMLLADSSEDEF	636	775
consensus 3 & 5	MLQDSITGIVNSFNLFFPST..........DDEDEEDEEDEEEEEEDEED	1	632	EEDEED	633	638	KETDSLYKDFDGDTEPPGFT……….EFNSMQDRVMLLADSSEDEF	639	775
consensus 4 & 5	MLQDSITGIVNSFNLFFPST..........DEEDEEDEEEEEEDEEDEED	1	635	EED	636	638	KETDSLYKDFDGDTEPPGFT……….EFNSMQDRVMLLADSSEDEF	639	775
consensus 1 & 2 & 3	MLQDSITGIVNSFNLFFPST..........SYGLEQLESEEVEDDEDEED	1	619	EED	620	622	EEEEEEDEED	623	632	EEDEEDKETDSLYKDFDGDT……….EFNSMQDRVMLLADSSEDEF	633	775
consensus 1 & 2 & 4	MLQDSITGIVNSFNLFFPST..........SYGLEQLESEEVEDDEDEED	1	619	EED	620	622	EEEEEEDEEDEED	623	635	EEDKETDSLYKDFDGDTEPP……….EFNSMQDRVMLLADSSEDEF	636	775
consensus 1 & 2 & 5	MLQDSITGIVNSFNLFFPST..........SYGLEQLESEEVEDDEDEED	1	619	EED	620	622	EEEEEEDEEDEEDEED	623	638	KETDSLYKDFDGDTEPPGFT……….EFNSMQDRVMLLADSSEDEF	639	775
consensus 1 & 3 & 4	MLQDSITGIVNSFNLFFPST..........SYGLEQLESEEVEDDEDEED	1	619	EEDEEEEEEDEED	620	632	EED	633	635	EEDKETDSLYKDFDGDTEPP……….EFNSMQDRVMLLADSSEDEF	636	775
consensus 1 & 3 & 5	MLQDSITGIVNSFNLFFPST..........SYGLEQLESEEVEDDEDEED	1	619	EEDEEEEEEDEED	620	632	EEDEED	633	638	KETDSLYKDFDGDTEPPGFT……….EFNSMQDRVMLLADSSEDEF	639	775
consensus 1 & 4 & 5	MLQDSITGIVNSFNLFFPST..........SYGLEQLESEEVEDDEDEED	1	619	EEDEEEEEEDEEDEED	620	635	EED	636	638	KETDSLYKDFDGDTEPPGFT……….EFNSMQDRVMLLADSSEDEF	639	775
consensus 2 & 3 & 4	MLQDSITGIVNSFNLFFPST……….LEQLESEEVEDDEDEEDEED	1	622	EEEEEEDEED	623	632	EED	633	635	EEDKETDSLYKDFDGDTEPP……….EFNSMQDRVMLLADSSEDEF	636	775
consensus 2 & 3 & 5	MLQDSITGIVNSFNLFFPST……….LEQLESEEVEDDEDEEDEED	1	622	EEEEEEDEED	623	632	EEDEED	633	638	KETDSLYKDFDGDTEPPGFT……….EFNSMQDRVMLLADSSEDEF	639	775
consensus 2 & 4 & 5	MLQDSITGIVNSFNLFFPST……….LEQLESEEVEDDEDEEDEED	1	622	EEEEEEDEEDEED	623	635	EED	636	638	KETDSLYKDFDGDTEPPGFT……….EFNSMQDRVMLLADSSEDEF	639	775
consensus 3 & 4 & 5	MLQDSITGIVNSFNLFFPST..........DDEDEEDEEDEEEEEEDEED	1	632	EED	633	635	EED	636	638	KETDSLYKDFDGDTEPPGFT……….EFNSMQDRVMLLADSSEDEF	639	775
consensus 1 & 2 & 3 & 4	MLQDSITGIVNSFNLFFPST..........SYGLEQLESEEVEDDEDEED	1	619	EED	620	622	EEEEEEDEED	623	632	EED	633	635	EEDKETDSLYKDFDGDTEPP……….EFNSMQDRVMLLADSSEDEF	636	775
consensus 1 & 2 & 3 & 5	MLQDSITGIVNSFNLFFPST..........SYGLEQLESEEVEDDEDEED	1	619	EED	620	622	EEEEEEDEED	623	632	EEDEED	633	638	KETDSLYKDFDGDTEPPGFT……….EFNSMQDRVMLLADSSEDEF	639	775
consensus 1 & 2 & 4 & 5	MLQDSITGIVNSFNLFFPST..........SYGLEQLESEEVEDDEDEED	1	619	EED	620	622	EEEEEEDEEDEED	623	635	EED	636	638	KETDSLYKDFDGDTEPPGFT……….EFNSMQDRVMLLADSSEDEF	639	775
consensus 1 & 3 & 4 & 5	MLQDSITGIVNSFNLFFPST..........SYGLEQLESEEVEDDEDEED	1	619	EEDEEEEEEDEED	620	632	EED	633	635	EED	636	638	KETDSLYKDFDGDTEPPGFT……….EFNSMQDRVMLLADSSEDEF	639	775
consensus 2 & 3 & 4 & 5	MLQDSITGIVNSFNLFFPST……….LEQLESEEVEDDEDEEDEED	1	622	EEEEEEDEED	623	632	EED	633	635	EED	636	638	KETDSLYKDFDGDTEPPGFT……….EFNSMQDRVMLLADSSEDEF	639	775
consensus 1 & 2 & 3 & 4 & 5	MLQDSITGIVNSFNLFFPST..........SYGLEQLESEEVEDDEDEED	1	619	EEDEEEEEEDEED	620	632	EEEEEEDEED	623	632	EED	633	635	EED	636	638	KETDSLYKDFDGDTEPPGFT……….EFNSMQDRVMLLADSSEDEF	639	775
